# Supplementary material for: MetaBayesDTA: codeless Bayesian meta-analysis of test accuracy, with or without a gold standard
Source: BMC Med Res Methodol. 2023 May 25;23:127. doi: 10.1186/s12874-023-01910-y (PMC10210277; doi:10.1186/s12874-023-01910-y)
Supplement: Supplementary file 1 — Additional file 1. [file 12874_2023_1910_MOESM1_ESM.zip › Supplementary/Supp_mat_covariates_dataset.csv]

Supplementary material – dataset with covariates
author	year	TP	FN	FP	TN	Threshold.cat	Country.cat	IQCODE.cat	reference.cat
Flicker	1997	188	28	35	48	3.6	Australia	26	DSM-III-R
Garcia	2002	83	7	4	19	3.6	Spain	16	DSM-III-R
Goncalves	2011	109	43	17	35	4.1	Australia	16	DSM-IV
Hancock	2009	73	12	36	23	3.6	UK	16	DSM-IV
Harwood	1997	43	0	29	105	3.3	UK	16	DSM-III-R
Jorm	1991	17	7	9	36	3.6	Australia	26	DSM-III-R & ICD-10
Knaefelc	2003	215	14	50	44	3.6	Australia	16	DSM-IV
Mackinnon	1998	52	6	17	31	3.6	Switzerland	16	DSM-IV
Mulligan	1996	33	0	25	18	3.3	Switzerland	26	DSM-III-R
Narasimhalu	2008	145	24	90	317	3.4	Singapore	16	DSM-IV
Sikkes	2010	173	7	52	37	3.3	Netherlands	16	NINCDS-ADRDA
Siri	2006	94	6	12	88	3.3	Thailand	32	DSM-IV
Tang	2003	21	3	41	124	3.4	Hong Kong	26	DSM-IV
