# Supplementary material for: MetaBayesDTA: codeless Bayesian meta-analysis of test accuracy, with or without a gold standard
Source: BMC Med Res Methodol. 2023 May 25;23:127. doi: 10.1186/s12874-023-01910-y (PMC10210277; doi:10.1186/s12874-023-01910-y)
Supplement: Supplementary file 1 — Additional file 1. [file 12874_2023_1910_MOESM1_ESM.zip › Supplementary/Supp_mat_quality_assessment_dataset.csv]

Supplementary material – dataset with quality assessment information
author	year	TP	FN	FP	TN	rob_PS	rob_IT	rob_RS	rob_FT	ac_PS	ac_IT	ac_RS
Flicker	1997	188	28	35	48	2	2	2	3	1	3	1
Garcia	2002	83	7	4	19	2	1	1	1	1	1	1
Goncalves	2011	109	43	17	35	1	1	2	1	1	1	1
Hancock	2009	73	12	36	23	1	2	1	1	1	3	1
Harwood	1997	43	0	29	105	1	2	3	1	1	2	1
Jorm	1991	17	7	9	36	2	2	1	2	2	1	1
Knaefelc	2003	215	14	50	44	1	2	1	2	1	1	3
Mackinnon	1998	52	6	17	31	2	2	1	3	3	3	1
Mulligan	1996	33	0	25	18	2	2	3	3	3	3	3
Narasimhalu	2008	145	24	90	317	2	2	2	2	2	3	3
Sikkes	2010	173	7	52	37	2	2	1	1	2	1	1
Siri	2006	94	6	12	88	2	2	1	2	3	2	3
Tang	2003	21	3	41	124	1	2	1	2	2	2	1
