# Supplementary material for: MetaBayesDTA: codeless Bayesian meta-analysis of test accuracy, with or without a gold standard
Source: BMC Med Res Methodol. 2023 May 25;23:127. doi: 10.1186/s12874-023-01910-y (PMC10210277; doi:10.1186/s12874-023-01910-y)
Supplement: Supplementary file 1 — Additional file 1. [file 12874_2023_1910_MOESM1_ESM.zip › Supplementary/Supp_mat_standard_dataset.csv]

Supplementary material – standard dataset
author	year	TP	FN	FP	TN
Flicker	1997	188	28	35	48
Garcia	2002	83	7	4	19
Goncalves	2011	109	43	17	35
Hancock	2009	73	12	36	23
Harwood	1997	43	0	29	105
Jorm	1991	17	7	9	36
Knaefelc	2003	215	14	50	44
Mackinnon	1998	52	6	17	31
Mulligan	1996	33	0	25	18
Narasimhalu	2008	145	24	90	317
Sikkes	2010	173	7	52	37
Siri	2006	94	6	12	88
Tang	2003	21	3	41	124
